# Supplementary material for: Poly(U) polymerase activity in Caenorhabditis elegans regulates abundance and tailing of sRNA and mRNA
Source: Genetics. 2024 Jul 28;228(2):iyae120. doi: 10.1093/genetics/iyae120 (PMC11457939; doi:10.1093/genetics/iyae120)
Supplement: iyae120_Supplementary_Data [file iyae120_supplementary_data.zip]

Archive with 6 entries (6 files):
- File_S1_GENETICS-2024-307061.docx
- File_S2_GENETICS-2024-307061.docx
- File_S3_GENETICS-2024-307061.xlsx
- Merged_PDF_GENETICS-2024-307061.pdf
- Supplemental_Figures_GENETICS-2024-307061.pdf
- Supplemental_Tables_GENETICS-2024-307061.docx
