# Supplementary material for: Poly(U) polymerase activity in Caenorhabditis elegans regulates abundance and tailing of sRNA and mRNA
Source: Genetics. 2024 Jul 28;228(2):iyae120. doi: 10.1093/genetics/iyae120 (PMC11457939; doi:10.1093/genetics/iyae120)
Supplement: iyae120_Supplementary_Data [file iyae120_supplementary_data.zip › File_S3_GENETICS-2024-307061.xlsx]

## Sheet: Tail Std sequences
	Tail standard sequences						Kelley et al. 2024
	Template plasmid: pJJR82 Ligated into: pGEM-T
	PRIMERS
	Standard	Oligo Name	Sequence (5' --> 3')	Company	Reverse complement	Binding sequence	Tm°C	Digestion
	poly(U)5	polyU5_F	AGAAATATGGAGGAAGG	Invitrogen		AGAAATATGGAGGAAGG	51.7	DraI
		polyU5_R	TTTAAAAATCTAGACATGAAGCATACCATAAG	Invitrogen	CTTATGGTATGCTTCATGTCTAGATTTTTAAA	CATGAAGCATACCATAAG	51.7
	poly(A)30 + poly(U)5	polyA30_polyU5_F	TTTAAAGATGAGCTGATGCTTTG	Invitrogen		GATGAGCTGATGCTTTG	55.7	DraI
		polyA30_polyU5_R	TTTAAAAATTTTTTTTTTTTTTTTTTTTTTTTTTTTTTCTAGACTTCTACACAGCCATCG	Invitrogen	CGATGGCTGTGTAGAAGTCTAGAAAAAAAAAAAAAAAAAAAAAAAAAAAAAATTTTTAAA	CTTCTACACAGCCATCG	55.6
	poly(A)75 + poly(U)5	polyA75_polyU5_F	CACTCAACGAACACAATAC	Invitrogen		CACTCAACGAACACAATAC	54.4	DraI
		polyA75_polyU5_R	TTTAAAAATTTTTTTTTTTTTTTTTTTTTTTTTTTTTTTTTTTTTTTTTTTTTTTTTTTTTTTTTTTTTTTTTTTTTTTTTTTCTAGAGAGTTTCCATCCCAGAG	IDT	CTCTGGGATGGAAACTCTCTAGAAAAAAAAAAAAAAAAAAAAAAAAAAAAAAAAAAAAAAAAAAAAAAAAAAAAAAAAAAAAAAAAAAAAAAAAAAATTTTTAAA	GAGTTTCCATCCCAGAG	55.9
	poly(A)100 + poly(U)5	polyA100_polyU5_F	AGACCAAGCCAAGTAAC	Invitrogen		AGACCAAGCCAAGTAAC	52.8	DraI
		polyA100_polyU5_R	TTTAAAAATTTTTTTTTTTTTTTTTTTTTTTTTTTTTTTTTTTTTTTTTTTTTTTTTTTTTTTTTTTTTTTTTTTTTTTTTTTTTTTTTTTTTTTTTTTTTTTTTTTTCTAGACAGGTCCGTTCTCTTATG	IDT	CATAAGAGAACGGACCTGTCTAGAAAAAAAAAAAAAAAAAAAAAAAAAAAAAAAAAAAAAAAAAAAAAAAAAAAAAAAAAAAAAAAAAAAAAAAAAAAAAAAAAAAAAAAAAAAAAAAAAAAATTTTTAAA	CAGGTCCGTTCTCTTATG	56.2
	poly(U)10	polyU10_F	GAGGTTGATGGATTCAG	Invitrogen		GAGGTTGATGGATTCAG	53.9	DraI
		polyU10_R	TTTAAAAAAAAAATCTAGATCCAACTGGTCCTTGTG	Invitrogen	CACAAGGACCAGTTGGATCTAGATTTTTTTTTTAAA	CACAAGGACCAGTTGGA	58.6
	poly(A)75 + poly(U)10	polyA75_polyU10_F	TTTAAACATATCCATGAGGTTC	Invitrogen		AACATATCCATGAGGTTC	52.3	DraI
		polyA75_polyU10_R	TTTAAAAAAAAAATTTTTTTTTTTTTTTTTTTTTTTTTTTTTTTTTTTTTTTTTTTTTTTTTTTTTTTTTTTTTTTTTTTTTTTTTTTCTAGACGACTCACATTCGGTAC	IDT	GTACCGAATGTGAGTCGTCTAGAAAAAAAAAAAAAAAAAAAAAAAAAAAAAAAAAAAAAAAAAAAAAAAAAAAAAAAAAAAAAAAAAAAAAAAAAAATTTTTTTTTTAAA	CGACTCACATTCGGTAC	55.2
	poly(A)100 + poly(U)10	polyA100_polyU10_F	AATTTCGTCAAGTCTTAGG	Invitrogen		AATTTCGTCAAGTCTTAGG	54	DraI
		polyA100_polyU10_R	TTTAAAAAAAAAATTTTTTTTTTTTTTTTTTTTTTTTTTTTTTTTTTTTTTTTTTTTTTTTTTTTTTTTTTTTTTTTTTTTTTTTTTTTTTTTTTTTTTTTTTTTTTTTTTTTCTAGAGATGCTTCTCTCAGTGTG	IDT	CACACTGAGAGAAGCATCTCTAGAAAAAAAAAAAAAAAAAAAAAAAAAAAAAAAAAAAAAAAAAAAAAAAAAAAAAAAAAAAAAAAAAAAAAAAAAAAAAAAAAAAAAAAAAAAAAAAAAAAATTTTTTTTTTAAA	AGATGCTTCTCTCAGTGTG	56
	poly(A)30	polyA30_F	ACTAGTAATCATGTCACTTTACCAC	Invitrogen		AATCATGTCACTTTACCAC	52.6	SpeI + MBN
		polyA30_R	ACTAGTTTTTTTTTTTTTTTTTTTTTTTTTTTTTTCTAGACAGATCAGTCATAACCAAG	Invitrogen	CTTGGTTATGACTGATCTGTCTAGAAAAAAAAAAAAAAAAAAAAAAAAAAAAAACTAGT	CAGATCAGTCATAACCAAG	53.4
	poly(A)60	polyA60_F	ACTAGTAGGGCAAAGGAATAGAC	Invitrogen		AGGGCAAAGGAATAGAC	54.5	SpeI + MBN
		polyA60_R	ACTAGTTTTTTTTTTTTTTTTTTTTTTTTTTTTTTTTTTTTTTTTTTTTTTTTTTTTTTTTTTTTCTAGAGTCATAAACTGAAACGTAAC	Invitrogen	GTTACGTTTCAGTTTATGACTCTAGAAAAAAAAAAAAAAAAAAAAAAAAAAAAAAAAAAAAAAAAAAAAAAAAAAAAAAAAAAAACTAGT	GTCATAAACTGAAACGTAAC	51.8
	poly(A)75	polyA75_F	ACTAGTATGGTTTCTACAAAGATCG	Invitrogen		ATGGTTTCTACAAAGATCG	54.7	SpeI + MBN
		polyA75_R	ACTAGTTTTTTTTTTTTTTTTTTTTTTTTTTTTTTTTTTTTTTTTTTTTTTTTTTTTTTTTTTTTTTTTTTTTTTTTTTTCTAGATGCCAGTGATACACATG	IDT	CATGTGTATCACTGGCATCTAGAAAAAAAAAAAAAAAAAAAAAAAAAAAAAAAAAAAAAAAAAAAAAAAAAAAAAAAAAAAAAAAAAAAAAAAAAAACTAGT	TGCCAGTGATACACATG	54.9
	poly(A)100	polyA100_F	ACTAGTACTTCCAGGACCAAGAG	Invitrogen		ACTTCCAGGACCAAGAG	55.5	SpeI + MBN
		polyA100_R	ACTAGTTTTTTTTTTTTTTTTTTTTTTTTTTTTTTTTTTTTTTTTTTTTTTTTTTTTTTTTTTTTTTTTTTTTTTTTTTTTTTTTTTTTTTTTTTTTTTTTTTTTCTAGAGTTCCGTCTGGTCCTTG	IDT	CAAGGACCAGACGGAACTCTAGAAAAAAAAAAAAAAAAAAAAAAAAAAAAAAAAAAAAAAAAAAAAAAAAAAAAAAAAAAAAAAAAAAAAAAAAAAAAAAAAAAAAAAAAAAAAAAAAAAAACTAGT	GTTCCGTCTGGTCCTTG	59.7
	pGEM-T flanking	M13F	GTAAAACGACGGCCAG	Invitrogen		GTAAAACGACGGCCAG	58.2
	primers	M13R	CAGGAAACAGCTATGAC	Invitrogen	GTCATAGCTGTTTCCTG	CAGGAAACAGCTATGAC	51.5
	CUT PRODUCTS
	Name	Plasmid size	Standard PCR product	Colony PCR product	Restriction enzymes	Digestion temp	Digestion products	Standard size	Standard sequence
	poly(U)5	3516	514	641	DraI	37	19, 491, 692, 1015, 1214	491	aaaagaaaacataaaaatatatagaggaggaaggaaactagctgccctcgattgtctatcttccattctcaccaagtttcaacaactttattcagtcattcttctctggttcatttcccaaccaatcttcccgaataaagcccatctgtcctttcggccacattcctcacctacatccgtactccttatctcccgttcttatccagtcttttatcgtctctgcgtctcgcacactgtctcgtcggtaatgtaaaaaaaaaacaaaaaaaacttgaaaacttgcggaaagatttcctaataaaaggagacgaatccggtaggaaatcgacaagtctctgcttctcgaagactaggtgagttacatttctttggccgaattattttgaaatcctaaatttg…
	poly(A)30 + poly(U)5	3487	485	612	DraI	37	19, 479, 692, 1083, 1214	479	aaagatgagctgatgctttgggccgaggactgccccgaagtccggcacctcgtgcacgcggatttcggctccaacaatgtcctgacggacaatggccgcataacagcggtcattgactggagcgaggcgatgttcggggattcccaatacgaggtcgccaacatcttcttctggaggccgtggttggcttgtatggagcagcagacgcgctacttcgagcggaggcatccggagcttgcaggatcgccgcggctccgggcgtatatgctccgcattggtcttgaccaactctatcagagcttggttgacggcaatttcgatgatgcagcttgggcgcagggtcgatgcgacgcaatcgtccgatccggagccgggactgtcgggcgtacacaaatcgcc…
	poly(A)75 + poly(U)5	3498	496	623	DraI	37	19, 433, 692, 1140, 1214	433	aaagcacttcaaaatggaattgaagagagattgtgaaagtacatcagacagaatcacattttgatagcattcacttcactcagatgcaaacttttcagtgactataaaaagtcataaaataataacattaaaaaagcaaataaattagcgagagaattttttgacaaaaagaaagaagagtgatagagaagaagggaatgcttgaaaggattttgcatttatcttaatcaccgtcttcgagaagacgaaccatggcgccagtttcagaatccaagtttctaatatagttcatcacaatgttgacgttggtccaacctccggcttgcataatctctgggatggaaactctctagaaaaaaaaaaaaaaaaaaaaaaaaaaaaaaaaaaaaaaaaaaaaaa…
	poly(A)100 + poly(U)5	3598	596	723	DraI	37	19, 476, 692, 1197, 1214	476	aaacttaccttcaagagctcgagtcgagagttgtgatgttgcactcggggcagcaactccgttcttgcgaacacgacagaacaggtagttgtttggatcatcggcgactccggaaaccgaaatccagcgctcaacgagcttggtaactccaagggagagcgctttttcgactccggcagtcgagaccagcgtttttgtacgtccgatgtggatgagcattcttcctccgtctgtgcgactaatatccttgacgcgaatgcgggcaatttcggcgatacggagaagtgtgttgtaagcaattccgaggaaggcgaggtttcggatgtcctggcaacgatcggaattttccataagagaacggacctgtctagaaaaaaaaaaaaaaaaaaaaaaaaaaaa…
	poly(U)10	3503	501	628	DraI	37	19, 421, 692, 1157, 1214	421	aaataatttttaattttctagcaatctaccaatggattgtggaaggacatagttgtcatcggaagatctagcaagcgtgtccgttgtcaatatgaagagaccaacgctaccccaactccacatgctgatggatccccatctgctccaccaggtcaaccaccagcagttccaccagtcttcaaccagccaaagactccaaatggagccaatggaaatggaccaacctgcaactgcaatgctgataacaagtgcccagctggaccatccggaccaaagggagttccaggagttccaggactcgacggagttccaggacttgacggtgttccaggagttggagctgatgatatcgctccacaacgcgagtctgtcggatgcttcacttgcccacaaggacca…
	poly(A)75 + poly(U)10	3412	410	537	DraI	37	19, 404, 692, 1083, 1214	404	aaacatatccatgaggttcttgcgaacttcatcacttgtcgcgtcaactggaagtgctggaagattttgatgaacagtgagaagatttgacatattttcgaagttttttagatgcactagaacaaagcgtgttggcttcctctgagcccgctttccttatatacccgcattctgcagccttacagaatgttctagaaggtcctagatgcattcgtttgaaaatactcccggtgggtgcaaagagacgcagacggaaaatgtatctgggtctctttattgtgtacactacttttccatgtaccgaatgtgagtcgtctagaaaaaaaaaaaaaaaaaaaaaaaaaaaaaaaaaaaaaaaaaaaaaaaaaaaaaaaaaaaaaaaaaaaaaaaaaaattttt…
	poly(A)100 + poly(U)10	3454	452	579	DraI	37	19, 411, 692, 1118, 1214	411	aaacttacctttcgaaggcgagggcttgcttggctctctctccagcatcaacattttccttgcggatacgtctcattacgagagatacggcattagaatctgatgggcgtggaagtccagatcggcgatggagcatattgagctgtccgagatgttgttggatcgtcttcaccgccaatccacgagcttggaggtagagcaagtagtcacgaacgtcttctggctcggctgggaaccacttgcggttgttaagcttgcaccaggcagcccaagaacggcacactgagagaagcatctctagaaaaaaaaaaaaaaaaaaaaaaaaaaaaaaaaaaaaaaaaaaaaaaaaaaaaaaaaaaaaaaaaaaaaaaaaaaaaaaaaaaaaaaaaaaaaaaaaaa…
	poly(A)30	3440	438	565	SpeI	37	6, 428, 2994	428	taatcatgtcactttaccactatttccgtccagctcaacgttccgtttttggtgatcatttttgctttcgtcgtaaatctacacacgcgtctcttccgtgcgagagtccaagccagcagccaaattcgttgactgagtattcaacgtttatacgttgtcggcaacgagaaataggaaaatgcatcgggaaatgttcttttttcgattttttccaaggttttgacaaattttaccacgaattttgctatgttttcaattaaaaaatatgttattcaactgtttctatgaggaaaataaggctttgcatgtaattttcttattcagcataatttttaattaatttgaattttctgtcctaacgtttattttgttttcttggttatgactgatctgtctaga…
					MBN	30
	poly(A)60	3459	457	584	SpeI	37	6, 447, 2994	447	tagggcaaaggaatagacccagctttcttgtacaaagtgggtccaattactcttcaacatccctacatgctctttctccctgtgctcccaccccctatttttgttattatcaaaaaacttctcttaatttctttgttttttagcttcttttaagtcacctctaacaatgaaattgtgtagattcaaaaatagaattaattcgtaataaaaagtcgaaaaaaattgtgctccctccccccattaataataattctatcccaaaatctacacaatgttctgtgtacacttcttatgttttttacttctgataaatttttttgaaacatcatagaaaaaaccgcacacaaaataccttatcatatgttacgtttcagtttatgactctagaaaaaaaaaaaa…
					MBN	30
	poly(A)75	3418	416	543	SpeI	37	6, 406, 2994	406	tatggtttctacaaagatcgttatgtttatcggcactttgcatcggccgcgctcccgattccggaagtgcttgacattggggaattcagcgagagcctgacctattgcatctcccgccgtgcacagggtgtcacgttgcaagacctgcctgaaaccgaactgcccgctgttctgcagccggtcgcggaggccatggatgcgatcgctgcggccgatcttagccagacgagcgggttcggcccattcggaccgcaaggaatcggtcaatacactacatggcgtgatttcatatgcgcgattgctgatccccatgtgtatcactggcatctagaaaaaaaaaaaaaaaaaaaaaaaaaaaaaaaaaaaaaaaaaaaaaaaaaaaaaaaaaaaaaaaaaaaa…
					MBN	30
	poly(A)100	3415	413	540	SpeI	37	6, 403, 2994	403	tacttccaggaccaagaggacaaaatggaaacccaggaagagatggacaaccaggacatccaggagagcaaggatcatccggtcaaatcggaaagatcggagagccaggaccaccaggagagaagggacgcgacgccgagcatccaatcggaagaccaggaccaaagggaccaagaggagatcaaggaccaacaggaccagctggacagaacggtcttcacggaccaccaggagagccaggaaccgttggaccagaaggaccatctggaaagcaaggacgtcaaggaccagacggaactctagaaaaaaaaaaaaaaaaaaaaaaaaaaaaaaaaaaaaaaaaaaaaaaaaaaaaaaaaaaaaaaaaaaaaaaaaaaaaaaaaaaaaaaaaaaaaaaaa…
					MBN	30

## Sheet: Nano3P-seq run summary
Summary of Nano3P-seq library runs									Kelley et al. 2024
Genotype	Replicate	Run	Run Time (hr)	Barcode	MinKNOW reported sequenced reads	Comments on sequencing run	Basecalled and demultiplexed reads	SRA accession	Usable reads after mapping and tailfindr
pup-1(tm1201)	1	1	24	1	2.15M	NA	144000	SRR27646887	105598
pup-2(tm4344)	1			2			60000	SRR27646882	42713
pup-1/-2(om129)	1			3			32000	SRR27646871	22819
N2	1			4			212000	SRR27646864	192857
pup-1(tm1201)	2	2	43	5	1.23M	NA	124000	SRR27646886	87162
pup-2(tm4344)	2			6			140000	SRR27646881	103166
pup-1/-2(om129)	2			7			228000	SRR27646870	175465
N2	2			8			220000	SRR27646863	162793
pup-1(tm1201)	3	3	42	9	1.11M	NA	216000	SRR27646885	149045
pup-2(tm4344)	3			10			80000	SRR27646880	48935
pup-1/-2(om129)	3			11			180000	SRR27646869	124066
N2	3			12			348000	SRR27646861	252360
pup-1(tm1201)	4	4	68	5	1.73M	4 barcoded samples were not for this project; excluded in numbers to the right	88000	SRR27646883	65825
pup-2(tm4344)	4			6			352000	SRR27646879	279894
pup-1/-2(om129)	4			7			204000	SRR27646868	160594
N2	4			8			232000	SRR27646860	175461
pup-3(tm5089);pup-4(om141);pup-1/-2(om129)	1	5	49	1	823.545k	NA	304000	SRR27646867	236824
pup-3(tm5089);pup-4(om141);pup-1/-2(om129)	2			2			280000	SRR27646866	176031
pup-4(om141)	1	6	72	5	953.58k	NA	180000	SRR27646876	124377
pup-4(om141)	2			6			148000	SRR27646874	96203
pup-4(om141)	3			7			152000	SRR27646872	104123
N2	5			8			120000	SRR27646859	74590
pup-3(tm5089)	1	7	89	9	626.86k	NA	100000	SRR27646878	63744
pup-3(tm5089)	2			10			88000	SRR27646877	57281
pup-3(tm5089)	3			11			92000	SRR27646876	53675
pup-3(tm5089);pup-4(om141);pup-1/-2(om129)	3			12			84000	SRR27646865	55450

## Sheet: Avg CPM 100 mRNAs
Avg CPM in wildtype Nano3P-seq replicates for the 100 most highly expressed genes reported by Serizay et al. (2020)														Kelley et al. 2024
Gene	Avg. CPM (across WT replicates) in our dataset
WBGene00000214	296.2
WBGene00000216	142.2
WBGene00000218	59.6
WBGene00000219	150.2
WBGene00000229	182.8
WBGene00000608	219.2
WBGene00000609	417.8
WBGene00000656	227.4
WBGene00000657	30.8
WBGene00000680	161.2
WBGene00000693	407
WBGene00000696	286.2
WBGene00000698	412.8
WBGene00000703	32.8
WBGene00000712	34.2
WBGene00000713	426.4
WBGene00000751	302
WBGene00000754	211.4
WBGene00000757	157.6
WBGene00000781	13.4
WBGene00000784	32.2
WBGene00000802	156.4
WBGene00001167	414.6
WBGene00001168	1204
WBGene00001386	384.4
WBGene00001564	12.6
WBGene00001933	5
WBGene00001934	7.2
WBGene00002980	65.8
WBGene00004408	437
WBGene00004409	749.4
WBGene00004412	551
WBGene00004414	885.4
WBGene00004415	675.4
WBGene00004416	532.6
WBGene00004417	472.2
WBGene00004418	539
WBGene00004419	546.8
WBGene00004421	997.8
WBGene00004425	548
WBGene00004427	831.6
WBGene00004428	678.4
WBGene00004429	639
WBGene00004433	571.8
WBGene00004434	511.4
WBGene00004435	433.2
WBGene00004436	522.2
WBGene00004441	553.4
WBGene00004442	361.2
WBGene00004443	205.4
WBGene00004446	576.6
WBGene00004449	324.4
WBGene00004450	538.4
WBGene00004453	347.8
WBGene00004456	556.4
WBGene00004469	532.4
WBGene00004470	371.6
WBGene00004471	483.2
WBGene00004472	596
WBGene00004473	423.2
WBGene00004474	603.2
WBGene00004475	433.2
WBGene00004476	576
WBGene00004477	767
WBGene00004478	781.8
WBGene00004479	514.8
WBGene00004480	565.4
WBGene00004481	521
WBGene00004482	363.8
WBGene00004483	614.8
WBGene00004484	535
WBGene00004485	487.6
WBGene00004487	511
WBGene00004490	240.2
WBGene00004492	660.8
WBGene00004493	552.4
WBGene00004494	1184.8
WBGene00004497	162.6
WBGene00004498	262.6
WBGene00004499	415.8
WBGene00004798	544.4
WBGene00004990	101.2
WBGene00006439	473.2
WBGene00006728	611.2
WBGene00006789	86.8
WBGene00006926	1636.6
WBGene00006930	1599
WBGene00008707	79.4
WBGene00008920	321
WBGene00009119	364.8
WBGene00009122	248.4
WBGene00009142	5
WBGene00009394	85.8
WBGene00010556	511.6
WBGene00010681	14
WBGene00010790	0.8
WBGene00015102	317
WBGene00019322	324.8
WBGene00021350	798
WBGene00023068	347.8
